# Supplementary material for: Microwave-Assisted Sol–Gel Preparation of the Nanostructured Magnetic System for Solid-Phase Synthesis
Source: Nanomaterials (Basel). 2021 Nov 24;11(12):3176. doi: 10.3390/nano11123176 (PMC8709383; doi:10.3390/nano11123176)
Supplement: Supplementary file 1 [file nanomaterials-11-03176-s001.zip]

Archive with 1 entries (1 files):
- nanomaterials-1452922-supplementary.pdf
